# Supplementary material for: Follow-up study of neuropsychological scores of infant patients with cobalamin C defects and influencing factors of cerebral magnetic resonance imaging characteristics
Source: Front Neurosci. 2022 Dec 14;16:1093850. doi: 10.3389/fnins.2022.1093850 (PMC9795007; doi:10.3389/fnins.2022.1093850)
Supplement: Supplementary file 1 [file Data_Sheet_1.XLSX]

## Sheet: Sheet1
No	Sex	Blood C3 (0.2-4.5μmol/L）	Blood C3/C2 (0.03-0.2μmol/L)	urine methylmalonic acid-2 (＜6.408μg/μmolCr)	total plasma homocysteine (tHcy) (0-15μmol/L)	blood ammonia(AMM) (10-47μmol/L)	blood lactic acid(LAC) (0-4 mmol/L)	tHcy-posttreatment (0-15μmol/L)	AMM-posttreatment (10-47μmol/L)	LAC-posttreatment (0-4mmol/L)	Gene mutation	Gene type	Mutation type	Aminoacid change	age began to treatment（month）	age taking MRI examination and presenting symptoms age（month）
sub1	male	23.85	0.82	71.65	71.1	49.8	3.63	34.7	22.8	2.41	c.609G>A	cblC	homozygous	p.Trp203*	18	19
sub2	female	21.92	0.75	13.97	95.3	69.7	5.69	56.2	30.7	2.86	c.217C>T,c.365A>T	cblC	heterozygous,heterozygous	p.Arg73*,p.His122Leu	23	23
sub3	female	21.79	0.7	70.92	47.5	32.9	2.34	37.1	30.4	1.83	c.609G>A,c.658_660del	cblC	heterozygous,heterozygous	p.Trp203*,p.Lys220del	6	7
sub4	male	7.48	0.1	12.14	135.4	86.9	6.2	26.5	32.1	3.01	c.609G>A,c.658_660del	cblC	heterozygous,heterozygous	p.Trp203*,p.Lys220del	6	6
sub5	male	9.59	1.03	752.34	87.4	56.2	9.8	38.6	29.1	2.52	c.609G>A	cblC	homozygous	p.Trp203*	1	2
sub6	male	12.67	0.59	78.68	27.3	26.9	2.69	18.7	22.9	2.43	c.482G>A,c.658_660del	cblC	heterozygous,heterozygous	p.Arg161Gln,p.Lys220del	30	32
sub7	male	5.89	0.32	82.46	58.63	42.68	6.31	20.6	23.1	2.76	c.609G>A,c.658_660del	cblC	heterozygous,heterozygous	p.Trp203*,p.Lys220del	21	24
sub10	female	7.02	0.2	6.52	82.9	46.9	2.47	53.8	30.2	3.16	c.452A>G,c.609G>A	cblC	heterozygous,heterozygous	p.His151Arg,p.Trp203*	41	36
sub11	male	5.48	0.25	38.67	54.3	35.1	2.2	37.1	26.6	2.91	c.217C>T,c.481C>T	cblC	heterozygous,heterozygous	p.Arg73*,p.Arg161*	19	19
sub12	male	19.23	1.03	650.32	59.86	30.2	4.75	38.1	28.6	2.71	c.609G>A,c.541G>T	cblC	heterozygous,heterozygous	p.Trp203*,p.Asp181Tyr	35	35
sub13	female	16.92	0.5	76.31	50.8	58.8	2.63	26.8	32.8	2.47	c.609G>A,c.365A>T	cblC	heterozygous,heterozygous	p.Trp203*,p.His122Leu	10	10
sub14	male	8.12	0.32	24.73	24.3	47	2.48	17.1	29	2.62	c.609G>A,c.567dupT	cblC	heterozygous,heterozygous	p.Trp203*,p.Ile190fs	10	11
sub15	male	8.62	0.54	365.58	258.3	81.9	3.41	39.1	24.6	2.5	c.609G>A,c.658_660del	cblC	heterozygous,heterozygous	p.Trp203*,p.Lys220del	0.5	0.5
sub16	male	5.98	0.23	12.27	24.2	39.2	3.3	13.6	29.1	2.77	c.609G>A,c.658_660del	cblC	heterozygous,heterozygous	p.Trp203*,p.Lys220del	5	6
sub17	male	12.05	0.55	16.88	50.1	39.9	4.06	33.3	30.2	2.64	c.80A>G,c.609G>A	cblC	heterozygous,heterozygous	p.Gln27Arg,p.Trp203*	3	4
sub18	female	6.12	0.21	9.15	60.4	51.5	5.05	20.9	20.3	2.25	c.609G>A	cblC	homozygous	p.Trp203*	1.1	1.5
sub19	male	6.83	1.31	177.61	106.4	59.8	5.6	30.7	30.4	3.53	c.80A>G,c.609G>A	cblC	heterozygous,heterozygous	p.Gln27Arg,p.Trp203*	1	1.5
sub20	male	6.86	0.43	39.61	47.2	60	4.42	19.9	32	3.67	c.609G>A,c.567dupT	cblC	heterozygous,heterozygous	p.Trp203*,p.Ile190fs	1	1.5
sub21	male	11.69	0.79	340.63	225.8	59.8	7.08	25.9	29.5	2.89	c.609G>A	cblC	homozygous	p.Trp203*	0.4	0.5
sub22	male	11.78	0.33	45.57	16.3	45.2	6.51	14.6	22.3	1.71	c.609G>A,c.658_660del	cblC	heterozygous,heterozygous	p.Trp203*,p.Lys220del	4	5
sub23	female	7.27	0.52	33.2	54.5	72.3	6.6	37.1	41.5	4.16	c.609G>A,c.567dupT	cblC	heterozygous,heterozygous	p.Trp203*,p.Ile190fs	5	5
sub24	male	12.03	0.19	7.45	69.6	49.2	4.09	21.3	41.4	2.15	c.609G>A	cblC	homozygous	p.Trp203*	3	3
sub26	female	2.63	0.27	22.27	51.8	49.1	3.03	32.4	22.2	3.62	c.80A>G,c.273_276del	cblC	heterozygous,heterozygous	p.Gln27Arg,p.Glu92fs	5	72
sub27	male	5.66	0.18	76.38	62.7	79.2	5.9	30.2	31.3	2.9	c.80A>G,c.217C>T	cblC	heterozygous,heterozygous	p.Gln27Arg,p.Arg73*	7	12
sub28	male	11.06	2.36	423.86	280.6	32.6	2.35	59.4	20.9	2.35	c.609G>A	cblC	homozygous	p.Trp203*	2.6	2.9
sub29	male	5.07	0.23	39.53	85.7	30.1	3.81	32.6	13.7	2.41	c.80A>G,c.609G>A	cblC	heterozygous,heterozygous	p.Gln27Arg,p.Trp203*	3	4
sub30	male	4.94	0.19	9.61	59	30.2	2.1	36.3	18.6	2.1	c.565C>T,c.569T>G	cblC	heterozygous,heterozygous	p.Arg189Cys,p.Ile190Ser	24	26
sub31	male	13.24	0.13	29.99	63.9	40.6	3.21	31	23.1	2.45	c.658_660del,c.567dupT	cblC	heterozygous,heterozygous	p.Lys220del,p.Ile190fs	4	5.5
sub32	male	24.3	0.73	149	105.3	97.2	4.13	23.5	23	3.18	c.482G>A,c.609G>A	cblC	heterozygous,heterozygous	p.Arg161Gln,p.Trp203*	58	60
sub33	female	5.98	0.38	10.58	88.2	32.3	3.75	35.5	18.7	2.56	c.217C>T,c.57delT	cblC	heterozygous,heterozygous	p.Arg73*,p.Phe19fs	54	48
sub34	male	4.45	0.08	57.71	61.2	68.1	4.82	32.9	35.6	3.34	c.609G>A,c.481C>T	cblC	heterozygous,heterozygous	p.Trp203*,p.Arg161*	11	12
sub35	male	4.91	0.12	65.62	28.3	44.2	4.63	27.6	25.1	3.58	c.80A>G,c.609G>A	cblC	heterozygous,heterozygous	p.Gln27Arg,p.Trp203*	7.1	7.7
sub36	female	7.16	0.41	25.94	40.1	52.6	4.01	28.6	26.4	2.88	c.609G>A,c.1A>G	cblC	heterozygous,heterozygous	p.Trp203*,p.Met1Val	11	12
sub37	male	12.6	0.16	13.88	182.7	87.9	7.1	60.1	23.4	2.12	c.482G>A,c.609G>A	cblC	heterozygous,heterozygous	p.Arg161Gln,p.Trp203*	70	72
sub38	male	6.77	0.26	6.74	167.4	65.2	2.31	15.2	19.8	1.85	c.482G>A,c.658_660del	cblC	heterozygous,heterozygous	p.Arg161Gln,p.Lys220del	15	15
sub39	female	17.68	0.38	42.79	164.8	64.7	7.65	22.7	40.7	1.96	c.394C>T,c.609G>A	cblC	heterozygous,heterozygous	p.Arg132*,p.Trp203*	18	18
sub40	male	95.71	2.43	1919.24	78.9	219.6	6.6	22.1	38.1	3.57	c.609G>A	cblC	homozygous	p.Trp203*	8	8
sub41	male	12.69	2.35	69.81	78.95	65.81	6.08	31.5	26.1	2.77	c.609G>A	cblC	homozygous	p.Trp203*	3	3
sub42	female	4.71	0.27	7.22	56.2	29.7	3.07	37.5	26.5	2.83	c.394C>T,c.609G>A	cblC	heterozygous,heterozygous	p.Arg132*,p.Trp203*	36	36
sub43	male	4.85	0.18	34.89	56.2	30.1	3.17	20.1	16.6	2.07	c.609G>A,c.658_660del	cblC	heterozygous,heterozygous	p.Trp203*,p.Lys220del	1	1
		C2:acetylcarnitine
		C3: propionyl carnitine
